# Supplementary material for: Metabolically Guided Walking and Plant-Based Nutrition Enhance Body Composition and Weight Loss
Source: Int J Environ Res Public Health. 2026 Jan 22;23(1):136. doi: 10.3390/ijerph23010136 (PMC12840797; doi:10.3390/ijerph23010136)
Supplement: Supplementary file 1 [file ijerph-23-00136-s001.zip]

Archive with 1 entries (1 files):
- ijerph-3879413-supplementary.pdf
